# Supplementary material for: Immunometabolic Analysis of Mobiluncus mulieris and Eggerthella sp. Reveals Novel Insights Into Their Pathogenic Contributions to the Hallmarks of Bacterial Vaginosis
Source: Front Cell Infect Microbiol. 2021 Dec 23;11:759697. doi: 10.3389/fcimb.2021.759697 (PMC8733642; doi:10.3389/fcimb.2021.759697)
Supplement: Supplementary file 2 [file Table_1.xlsx]

## Sheet: Supplementary Table 1
Eggerthella sp.					Mobiluncus mulieris
Subpathway	Metabolite	Fold change	p-value	q-value	Subpathway	Metabolite	Fold change	p-value	q-value
Alanine and Aspartate Metabolism	alanine	0.879003	0.0126	0.128607	Acetylated Peptides	phenylacetylglycine	0.735143	0.0379	0.280261
	aspartate	0.612147	0.0496	0.204084	Aminosugar Metabolism	N-glycolylneuraminate	0.588121	0.0256	0.23749
Aminosugar Metabolism	N-acetylglucosamine/N-acetylgalactosamine	0.132507	0.044	0.200369		N-acetylneuraminate*	0.223687	0.00886	0.124577
	N-acetylneuraminate*	4.2655	0.0376	0.188103	Benzoate Metabolism	p-cresol sulfate	0.82355	0.0215	0.215768
Ceramides	N-palmitoyl-sphingosine (d18:1/16:0)	3.36226	0.0387	0.188103	Carnitine Metabolism	carnitine	0.88733	0.0311	0.264821
Dihydrosphingomyelins	palmitoyl dihydrosphingomyelin (d18:0/16:0)	2.43571	0.0194	0.164069	Chemical	sulfate	0.822465	0.0247	0.23749
Dipeptide	glycylvaline*	0.365871	0.0329	0.183743	Dipeptide	glycylvaline*	0.418145	0.00839	0.124577
	phenylalanylglycine*	0.420091	0.00579	0.109397		phenylalanylglycine*	0.423923	0.00497	0.10116
Disaccharides and Oligosaccharides	trehalose	32.5392	0.0078	0.109397	Fatty Acid, Dicarboxylate	2-hydroxyglutarate	1.62635	0.0365	0.279481
Gamma-glutamyl Amino Acid	gamma-glutamylmethionine	1.38506	0.0311	0.183743	Glutathione Metabolism	cysteinylglycine	0.165611	0.00103	0.07306
Glutamate Metabolism	N-acetylglutamate	12.5792	0.0212	0.165137		cysteinylglycine disulfide*	0.215016	0.00238	0.09554
	2-hydroxybutyrate/2-hydroxyisobutyrate	3.01768	0.00615	0.109397	Glycerolipid Metabolism	glycerol*	0.397022	0.0433	0.28547
	cysteinylglycine disulfide*	0.106727	0.0186	0.161929	Glycolysis, Gluconeogenesis, and Pyruvate Metabolism	pyruvate	4.24676	0.0203	0.21127
Glycerolipid Metabolism	glycerol*	0.374835	0.024	0.173268	Histidine Metabolism	N-acetylhistidine*	5.18374	0.00179	0.09554
Glycine, Serine and Threonine Metabolism	betaine	6.9304	0.0447	0.200473	Inositol Metabolism	myo-inositol	0.355249	0.00622	0.116521
	threonine	0.833983	0.0289	0.183743	Leucine, Isoleucine and Valine Metabolism	3-methyl-2-oxobutyrate	1.24268	0.0322	0.266124
Histidine Metabolism	formiminoglutamate	13.8639	0.0325	0.183743		leucine	0.884833	0.0447	0.28547
	imidazole lactate	9.96266	0.0376	0.188103		4-methyl-2-oxopentanoate*	1.24796	0.0262	0.23749
	trans-urocanate	39.1437	0.0125	0.128607	Long Chain Saturated Fatty Acid	arachidate (20:0)	0.785587	0.0368	0.279481
	N-acetylhistidine*	6.40235	0.021	0.165137		margarate (17:0)	0.701721	0.000919	0.07306
Leucine, Isoleucine and Valine Metabolism	2-hydroxy-3-methylvalerate	24.0958	0.00319	0.109397		stearate (18:0)	0.763146	0.00504	0.10116
	alpha-hydroxyisocaproate	39.7635	0.00535	0.109397	Methionine, Cysteine, SAM and Taurine Metabolism	N-acetylmethionine sulfoxide	4.56558	0.00093	0.07306
	alpha-hydroxyisovalerate	4.0139	0.0282	0.183743		N-formylmethionine*	4.17557	0.0439	0.28547
	beta-hydroxyisovalerate	1.11632	0.0108	0.122954	Nicotinate and Nicotinamide Metabolism	nicotinamide	0.0794135	0.00429	0.10116
	4-methyl-2-oxopentanoate*	0.487871	0.0308	0.183743		nicotinamide adenine dinucleotide (NAD+)	2.54191	0.00464	0.10116
Lysine Metabolism	cadaverine	15.0467	0.0373	0.188103		nicotinamide riboside	0.14972	0.00104	0.07306
	N-acetyl-cadaverine	10.8868	0.0437	0.200369	Oxidative Phosphorylation	acetylphosphate	0.249799	0.00209	0.09554
	N2-acetyllysine	4.77649	0.0153	0.148955	Pantothenate and CoA Metabolism	pantoate	12.0554	0.00917	0.124577
	N6,N6,N6-trimethyllysine	1.81275	0.0156	0.148955	Phenylalanine Metabolism	N-acetylphenylalanine	1.38297	0.0129	0.164768
Methionine, Cysteine, SAM and Taurine Metabolism	2-hydroxy-4-(methylthio)butanoic acid	180.112	0.000835	0.0901813	Phospholipid Metabolism	glycerophosphorylcholine (GPC)*	0.0518569	0.00931	0.124577
	cystine	0.541054	0.0233	0.17316	Polyamine Metabolism	5-methylthioadenosine (MTA)*	0.166222	0.00914	0.124577
	N-formylmethionine*	11.8608	0.00771	0.109397	Purine Metabolism, (Hypo)Xanthine/Inosine containing	inosine*	0.110244	0.00788	0.124577
Phenylalanine Metabolism	phenyllactate (PLA)	1149.58	0.0028	0.109397	Purine Metabolism, Adenine containing	1-methyladenine	2.81228	0.0199	0.21127
	phenylpyruvate	89.0936	0.00376	0.109397		N1-methyladenosine	0.12884	0.0295	0.259047
Phosphatidylcholine (PC)	1-myristoyl-2-palmitoyl-GPC (14:0/16:0)	2.39679	0.0353	0.188103	Pyrimidine Metabolism, Cytidine containing	cytosine	50.0656	0.0039	0.10116
	1-palmitoyl-2-oleoyl-GPC (16:0/18:1)	2.14564	0.0394	0.188103	Pyrimidine Metabolism, Uracil containing	5-methyluridine (ribothymidine)*	0.226911	0.0444	0.28547
	1-palmitoyl-2-palmitoleoyl-GPC (16:0/16:1)	2.40106	0.0361	0.188103		uridine*	0.0161982	0.00413	0.10116
	1-stearoyl-2-oleoyl-GPC (18:0/18:1)	2.22086	0.0326	0.183743	TCA Cycle	aconitate [cis or trans]	0.815091	0.0203	0.21127
	1,2-dipalmitoyl-GPC (16:0/16:0)	2.21069	0.0312	0.183743		alpha-ketoglutarate	1.81897	0.043	0.28547
Phosphatidylethanolamine (PE)	1-palmitoyl-2-oleoyl-GPE (16:0/18:1)	2.70118	0.0291	0.183743		succinate*	6.19458	0.0335	0.268957
	1-stearoyl-2-oleoyl-GPE (18:0/18:1)	3.24775	0.00615	0.109397	Tryptophan Metabolism	N-formylanthranilic acid*	1.12415	0.0147	0.179596
Phosphatidylserine (PS)	1-stearoyl-2-oleoyl-GPS (18:0/18:1)	2.83353	0.02	0.164444	Tyrosine Metabolism	phenol sulfate	0.55083	0.0428	0.28547
Phospholipid Metabolism	glycerophosphorylcholine (GPC)*	0.151618	0.0389	0.188103		4-hydroxyphenylpyruvate*	2.91088	0.0177	0.207237
Plasmalogen	1-(1-enyl-palmitoyl)-2-oleoyl-GPE (P-16:0/18:1)	2.39705	0.0274	0.183743	Urea cycle; Arginine and Proline Metabolism	N-acetylarginine*	4.33385	0.00407	0.10116
Polyamine Metabolism	4-acetamidobutanoate	0.796773	0.00775	0.109397
	N('1)-acetylspermidine	1.24602	0.00429	0.109397
	putrescine	151.068	0.0101	0.119584
	5-methylthioadenosine (MTA)*	0.268982	0.00823	0.109397		Upregulated
Purine Metabolism, (Hypo)Xanthine/Inosine containing	allantoin	0.731951	0.0489	0.204084		Downregulated
	hypoxanthine	1.35531	0.0113	0.123881		Common metabolites = *
	inosine*	0.23779	0.000235	0.06956
Pyrimidine Metabolism, Orotate containing	dihydroorotate	5.06157	0.00161	0.109397
	N-carbamoylaspartate	6.06169	0.000914	0.0901813
Pyrimidine Metabolism, Uracil containing	5-methyluridine (ribothymidine)*	0.48859	0.0438	0.200369
	uridine*	0.0622152	0.00368	0.109397
Sphingomyelins	sphingomyelin (d18:1/24:1, d18:2/24:0)	2.56472	0.0234	0.17316
	stearoyl sphingomyelin (d18:1/18:0)	2.12083	0.00701	0.109397
TCA Cycle	succinate*	2.40561	0.00204	0.109397
Tryptophan Metabolism	indolelactate	53.1744	0.0181	0.161929
	N-formylanthranilic acid*	3.95942	0.0277	0.183743
Tyrosine Metabolism	3-(4-hydroxyphenyl)lactate	53.6757	0.00873	0.109397
	4-hydroxyphenylpyruvate*	9.53026	0.017	0.15725
Urea cycle; Arginine and Proline Metabolism	citrulline	460.492	0.00598	0.109397
	N-alpha-acetylornithine	19.1082	0.0293	0.183743
	N-delta-acetylornithine	62.1552	0.0361	0.188103
	N-monomethylarginine	1.85032	0.00887	0.109397
	ornithine	6.08436	0.00669	0.109397
	N-acetylarginine*	25.9209	0.00375	0.109397
