# Supplementary material for: Immunometabolic Analysis of Mobiluncus mulieris and Eggerthella sp. Reveals Novel Insights Into Their Pathogenic Contributions to the Hallmarks of Bacterial Vaginosis
Source: Front Cell Infect Microbiol. 2021 Dec 23;11:759697. doi: 10.3389/fcimb.2021.759697 (PMC8733642; doi:10.3389/fcimb.2021.759697)
Supplement: Supplementary file 3 [file Table_2.xlsx]

## Sheet: Sheet1
Condition	Experiment	Concentration (pg/ml)
		TGF-alpha	IL-1RA	IL-1alpha	IL-1beta	IL-6	IL-8	IP-10	MCP-1	MIP-1beta	RANTES	TNFalpha	VEGF	Fractalkine	MCP-3	PDGF-AA
PBS Control	1	1392	6849	2481	85	63.5	19078	13289.5	39	213	373	25	113	32	9	1867
	1	167	3054	1531.5	57	44.5	17345	7899.5	23	259.5	256	22	117	26	9	1457.5
	2	367	1504.5	460	37	23	14304	5558	18	104.5	136	17.5	101.5	18	9	1011.5
	2	363	2699	599	36	23	13583	5183.5	17	70	121.5	18	73	17	9	969.5
	3	349	6256.5	2412	74	66	16151.5	8469	15	27	231	19	263	25	11	1642
	3	215	4079	1434	54.5	38	12947.5	5566	14	22	135.5	19	138	25	11	1233
	4	303.5	5713	2048	69	50	16389	8528	14	25	222	18	311	23	11	1762
	4	355.5	6317	2524	78	57	16209	8622	15	23	211	16	235	23	9	1664
Eggerthella sp.	1	943	6836	5858	98	73	19367.5	11414	39	42	315.5	26	54	15	8	1521
	1	609.5	3802	4422	71	58	18421	8555	28	48.5	211.5	29	56	14	8	1300
	2	620	6183	3068	70	145	23118.5	7105.5	65	31	152	51	78.5	16	8	1003
	2	501	2795	1516.5	36.5	23	12855	4517	21	22	86	20.5	36.5	22	10	849
	3	1035	4944	4249	101	126	17862	4757	38	36	244	25	110	25	10	789
	3	974	5137.5	4219	100	117	17694.5	4414	36	39	212	26	100	30	11	653.5
Mobiluncus mulieris	2	358	4113	1123.5	74	164.5	23773.5	6793	199	175	142	34	51	20	9	725
	2	639	9259	2262.5	92	341	24151.5	11613.5	162	187	242	68	123	28.5	9.5	1103
	3	993.5	4406.5	4138	116	627	24430	6843.5	810	141.5	276	59	90	26	10.5	638
	3	906.5	4860	4211	138	723	24602	7441	795	153	272	59	79	24	11	626
	4	548	6602	2737	114	488	24382	10823	65	33.5	258.5	66	160	23.5	10	1333
	4	480.5	5355	2266.5	107	314	24080.5	11329	92.5	38	248	51	127	19	11	1204
